# Supplementary material for: Antiparasitic Activity of Plumbago auriculata Extracts and Its Naphthoquinone Plumbagin against Trypanosoma cruzi
Source: Pharmaceutics. 2023 May 19;15(5):1535. doi: 10.3390/pharmaceutics15051535 (PMC10221501; doi:10.3390/pharmaceutics15051535)
Supplement: Supplementary file 1 [file pharmaceutics-15-01535-s001.zip]

Archive with 1 entries (1 files):
- pharmaceutics-2372714-supplementary.pdf
